# Supplementary material for: Linker histone variant H1.2 is a brake on white adipose tissue browning
Source: Nat Commun. 2023 Jul 6;14:3982. doi: 10.1038/s41467-023-39713-w (PMC10325996; doi:10.1038/s41467-023-39713-w)
Supplement: Supplementary file 4 — Source Data [file 41467_2023_39713_MOESM4_ESM.xlsx]

## Sheet: Fig.1
Fig. 1a
Fig. 1b
	eWAT				iWAT				BAT
H1.2	0.800443	0.996796	1.27066	0.914383	2.91059	2.83067	3.47465	3.12903	5.1234	6.024	5.6832	5.0234
Tukey's multiple comparisons test	Mean Diff.	95.00% CI of diff.	Below threshold?	Summary	Adjusted P Value
eWAT vs. iWAT	-2.091	-2.762 to -1.419	Yes	****	<0.0001	A-B
eWAT vs. BAT	-4.468	-5.139 to -3.796	Yes	****	<0.0001	A-C
iWAT vs. BAT	-2.377	-3.049 to -1.706	Yes	****	<0.0001	B-C
Fig. 1c
iWAT	22℃				6℃
H1.2	0.879344	1.11458	0.950989	1.07289	4.53782	2.63719	3.15142	6.31595
Ucp1	0.894095	1	0.958932	0.887842	245.765	475.565	341.916	405.126
BAT	22℃				6℃
H1.2	1.09905	1.09676	1.0412	0.796778	3.88321	4.41756	3.79014	6.28211
Ucp1	0.938546	0.749444	1.15469	1.28298	2.31097	3.64142	2.81962	3.60375
	22℃ vs 6℃	P value	P value Summary			22℃ vs 6℃	P value	P value Summary
iWAT	H1.2	0.0309517	*		BAT	H1.2	0.00796276	**
	Ucp1	0.00490237	**			Ucp1	0.00459749	**
Fig. 1d
Fig. 1e
iWAT	22℃					30℃
H1.2	1.08032	1.16959	0.85441	0.965757	1.11574	0.487678	0.572759	0.465847	0.568408	0.416966	0.415739
Ucp1	1.07419	1.15448	0.922263	0.792015	0.981867	0.382943	0.268911	0.395623	0.141238	0.049214	0.382943
BAT
H1.2	0.825077	0.792015	0.981867	1.18559	1.31458	0.653654	0.240249	0.465096	0.503687	0.275018	0.41259
Ucp1	1.13288	1.40932	0.855002	0.862504	1.03168	0.402762	0.475	0.600818	0.597082	0.599155	0.379981
	22℃ vs 30℃	P value	P value Summary			22℃ vs 30℃	P value	P value Summary
iWAT	H1.2	0.00013247	**		BAT	H1.2	0.00169715	**
	Ucp1	1.94575e-05	**			Ucp1	0.00350443	**
Fig. 1f
Fig. 1g
	SVF			mature adipocytes
iWAT	0.871758	0.922103	1.08448	2.40661	4.3	3.688
BAT	1.00004	0.9834	1.10234	3.28976	3.29665	4
SVF vs MA	P value	P value Summary
iWAT	0.044537	*
BAT	0.00758413	**
Fig. 1h
Fig. 1i
	D0			D4			D7
H1.2	0.940826	1.02811	1.03347	4.7886	4.24128	5.42266	12.7242	12.6714	12.9897
	P value	P value Summary			P value	P value Summary
D0 vs. D4	0.00754055	**		D0 vs. D7	1.72435e-05	**
Fig. 1j
Fig. 1k
	D0			D4			D7
H1.2	0.830278	1.0379	1.16044	1.92474	1.98435	2.1972	3.84416	4.06616	3.73127
	P value	P value Summary			P value	P value Summary
D0 vs. D4	0.00140329	**		D0 vs. D7	3.13754e-05	**
Fig. 1l

## Sheet: Fig.2
Fig 2a	WT						H1.2AKO
BW	23.3	25.2	24.1	23.5	23.8	24.5	22.7	22.7	24.2	22.9	24.2	24.1
	P value	P value Summary
WT vs. H1.2AKO	0.962729	ns
Fig 2b	WT						H1.2AKO
Fat	1.11	1.01	0.95	0.5	1.09	0.79	1.62	0.74	0.73	1.14	1.17	0.88
Lean	18.54	19.3	20.27	17.96	18.63	21.68	19.31	16.06	19.34	20.12	16.75	17.97
Fat	P value	P value Summary		Lean	P value	P value Summary
WT vs. H1.2AKO	0.654155	ns		WT vs. H1.2AKO	0.98995	ns
Fig 2c	WT				H1.2AKO
Liver	0.053791	0.048092	0.040317	0.045647	0.052469	0.053008	0.058
eWAT	0.012115	0.009607	0.012021	0.009357	0.01242	0.014187	0.0116
iWAT	0.008915	0.006991	0.009358	0.007349	0.007486	0.010548	0.009224
BAT	0.002726	0.001454	0.002667	0.001506	0.001645	0.001842	0.002664
Liver	P value	P value Summary		eWAT	P value	P value Summary		iWAT	P value	P value Summary		BAT	P value	P value Summary
WT vs. H1.2AKO	0.0745703	ns		WT vs. H1.2AKO	0.12904	ns		WT vs. H1.2AKO	0.432922	ns		WT vs. H1.2AKO	0.93886	ns
Fig 2f
	WT						H1.2AKO
Light	4527.6	4282.44	4310.47	4496.54	4260.46	4177.04	4938.51	4720.76	4871.55	4826.06	4960.34	5485.74
Dark	5569.76	5471.66	5307.24	5578.29	5315.97	5820.58	5298.1	4979.83	5787.26	5486.65	5791.2	6061.39
Light	P value	P value Summary		Dark	P value	P value Summary
WT vs. H1.2AKO	0.0011766	**		WT vs. H1.2AKO	0.758662	ns
Fig 2g
	WT						H1.2AKO
Light	21.5372	20.4738	20.9382	22.0473	20.491	19.0068	23.5305	23.9017	23.6508	24.6004	23.9032	26.4642
Dark	26.1313	27.6001	25.5175	28.2426	26.6182	27.6243	26.6322	27.2832	29.4249	27.1919	29.116	30.1152
Light	P value	P value Summary		Dark	P value	P value Summary
WT vs. H1.2AKO	0.000180795	**		WT vs. H1.2AKO	0.0965092	ns
Fig 2h
	WT					H1.2AKO
eWAT	1	1.0002	1.85661	0.847726	0.63537	1.12857	1.32	1.52063	0.729849	1.13971
iWAT	1.2	0.8	1.05995	0.474671	1.98756	4.09823	6.8	3.87985	6.01265	1.84038
BAT	1.05995	0.847726	1.00696	0.633756	1.56699	1.88165	1.75078	1.41814	1.4651	0.790589
eWAT	P value	P value Summary		iWAT	P value	P value Summary		BAT	P value	P value Summary
WT vs. H1.2AKO	0.697433	ns		WT vs. H1.2AKO	0.0147724	*		WT vs. H1.2AKO	0.111844	ns
Fig 2i

## Sheet: Fig.3
													WT vs. H1.2AKO
Fig 3a	WT					H1.2AKO							P value	P value Summary
0 day	37	37.3	37.4	37.2	37.3	37.1	37.4	37.2				0 day	0.954894	ns
3 day	34.2	34.3	33.7	33.8	34.5	35.6	35.3	36.2				3 day	0.0101714	*
Fig 3b														WT vs. H1.2AKO
	WT						H1.2AKO							P value	P value Summary
Light	6690	6900	7098.76	7388.77	7202	6872	8421.4	8954.51	8810.2	8645.09	8201	8012		1.87433e-05	**
Dark	7556.39	7858.6	7755.4	7922.62	7901	8102	8924.57	9418.57	9639.89	9860.27	9701	8803		0.000112081	**
Fig 3c														WT vs. H1.2AKO
	WT						H1.2AKO							P value	P value Summary
Light	18.7	22.5	21.7	20.2	20.3	20.6	24.2	24.6	23.8	26.2	24.6	23.2		0.000304546	**
Dark	25.6	25.4	25.5	26.8	25.2	26.1	29.6	29.2	29.4	28.3	27.9	28.2		1.61103e-05	**
Fig 3d
													WT vs. H1.2AKO
Fig 3e	WT					H1.2AKO								P value	P value Summary
H1.2	1.16898	1.03008	1.0727	1.10875	0.923	0.055833	0.192076	0.241777					H1.2	0.000156582	**
Ucp1	0.914307	1.00434	0.983263	1.03032	1.10972	1.51861	1.5003	1.80101					Ucp1	0.0173846	*
Dio2	1.04717	1.07475	1.12	0.934415	0.9724	1.21799	1.46955	1.34164					Dio2	0.031714	*
Prdm16	1.06302	1.00603	0.935083	1.05971	1.1682	1.1213	0.914254	1.27427					Prdm16	0.649761	ns
Cidea	1.20706	0.99447	0.833064	1.11961	0.872	1.82323	1.38674	1.43694					Cidea	0.037429	*
Cox8b	0.883009	1.12662	1.15212	1.03581	0.9782	1.35051	1.1235	0.911933					Cox8b	0.547275	ns
Plin1	0.960262	0.937571	1.11072	0.80107	1.223	1.57516	0.912565	1.23799					Plin1	0.345083	ns
Cpt1b	0.897063	1.20164	1.27412	1.24747	1.012	1.79129	1.74654	1.74957					Cpt1b	0.000757087	**
Acot1	0.712593	0.866037	1.26462	1.21664	0.9657	2.3062	1.51335	1.93603					Acot1	0.0390288	*
Acsl1	0.723447	1.30731	1.23765	0.856595	1.01489	2.08074	2.02876	1.65875					Acsl1	0.0044314	**
Acsl3	0.448009	1.7358	1.11504	1.13532	0.8147	0.772229	0.848273	1.05672					Acsl3	0.520948	ns
Acsl4	0.622869	1.30224	1.0796	1.01642	1.1982	0.848802	1.20832	0.957935					Acsl4	0.813976	ns
Fig. 3f														Control vs. H1.2OE
	Control						H1.2OE							P value	P value Summary
H1.2	0.751581	1.23713	1.20748	0.686342	1.09581	1.18427	6.14324	5.02457	7.63697	5.85634	10.9283	4.49089		0.00472592	**
Fig. 3g
Fig. 3h														Control vs. H1.2OE
	Control						H1.2OE							P value	P value Summary
0 day	37.5	37.6	37.3	36.9	37.8	36.5	37	37.2	36.8	36.4	36.8	37.3		0.176717	ns
3 day	35.6	36.2	35.9	35.6	36	35.3	35.6	35.3	34.9	35.5	35.6	35.3		0.0432858	*
Fig. 3i
Fig. 3j
Fig. 3k														Control vs. H1.2OE
	Control						H1.2OE							P value	P value Summary
Ucp1	1.23399	1.02408	0.892135	1.11987	0.865937	0.914676	0.565396	0.520631	0.572494	0.667266	0.680814	0.734754		0.000513176	**
Dio2	0.892032	0.995965	0.836343	1.60455	0.816297	1.02752	0.588114	0.477697	0.669969	0.51985	0.749067	0.666264		0.0161533	*
Cidea	1.09278	1.04608	0.893785	1.14552	0.715488	1.19416	0.642603	0.622437	0.643049	0.550571	1.13445	0.57995		0.0204823	*
Cox8b	1.13406	0.901563	0.885461	1.11535	0.779435	1.27059	0.684679	0.700036	0.491581	0.784856	1.0796	0.576543		0.0261504	*

## Sheet: Fig.4
Fig 4b									WT vs. H1.2AKO
	WT				H1.2AKO				P value	P value Summary
Cd22	0.466532	1.22275	1.2531	1.264	1.01022	1.06061	1.2102		0.848036	ns
Cd45	0.993092	0.845402	1.3376	0.869812	1.07096	1.12414	0.953629		0.773923	ns
Cd3	0.875938	1.16449	1.04297	0.885132	1.2102	1.06892	1.32082		0.0970317	ns
CCl7	1.19864	1.20096	0.875938	0.673699	0.953629	0.917641	0.8923		0.6465	ns
CCl9	2.52013	1.11622	0.8962	0.868141	0.660835	0.629165	1.13302		0.273037	ns
Il6	0.867621	1.72876	1.04775	0.827826	1.01031	0.78334	0.623724		0.252354	ns
Il10	0.948913	1.03748	1.25164	0.720076	0.526389	0.46329	0.54284		0.0198607	*
Cxcl13	0.917641	1.06061	1.18528	0.899812	1.20122	0.869812	1.7823		0.421522	ns
Cxcl17	1.06762	1.02876	1.18775	0.827826	0.761637	1.27244	1.21031		0.783672	ns
Fig 4c									WT vs. H1.2AKO
	WT				H1.2AKO				P value	P value Summary
Il10ra	0.997692	1.10318	0.908568	1.12023	0.6821	0.6232	0.57102		0.00115673	**
Il10rb	0.804037	1.02408	1.01448	1.36907	0.955812	1.22729	1.06757		0.836839	ns
Fig 4d
Fig 4e
Fig 4f
Fig. 4g
	WT SVF			H1.2AKO SVF			WT MA			H1.2AKO MA
H1.2	0.98214	0.976709	1.04247	1.19251	0.921464	0.882703	6.50253	6.71785	5.173	0.048462	0.078836	0.068726
Il10rα	0.987601	1.01818	0.99447	0.84792	1.04681	1.01818	10.0631	9.9452	11.0655	5.63338	4.94853	5.62167
H1.2	Mean Diff.	95.00% CI of diff.	Below threshold?	Summary	Adjusted P Value		Il10rα	Mean Diff.	95.00% CI of diff.	Below threshold?	Summary	Adjusted P Value
WT SVF vs. H1.2AKO SVF	0.001546	-1.116 to 1.119	No	ns	>0.9999		WT SVF vs. H1.2AKO SVF	0.02911	-0.9356 to 0.9938	No	ns	0.9996
WT SVF vs. WT MA	-5.131	-6.248 to -4.014	Yes	****	<0.0001		WT SVF vs. WT MA	-9.358	-10.32 to -8.393	Yes	****	<0.0001
H1.2AKO SVF vs. WT MA	-5.132	-6.249 to -4.015	Yes	****	<0.0001		H1.2AKO SVF vs. WT MA	-9.387	-10.35 to -8.422	Yes	****	<0.0001
WT MA vs. H1.2AKO MA	6.066	4.949 to 7.183	Yes	****	<0.0001		WT MA vs. H1.2AKO MA	4.957	3.992 to 5.921	Yes	****	<0.0001
Fig 4h
Fig 4i												WT vs. H1.2AKO
	WT					H1.2AKO						P value	P value Summary
Il10ra	1.05307	1.17495	0.655469	0.982548	1.25492	0.554631	0.632703	0.557329				0.011311	*
Fig 4j
Fig. 4k
	WT SVF			H1.2AKO SVF			WT MA			H1.2AKO MA
H1.2	0.713507	1.35004	1.03814	1.15566	1.19167	1.17257	4.71906	4.24864	4.3349	0.290881	0.126833	0.213825
Il10rα	1.13508	0.818432	1.05788	1.00069	0.730269	1.28557	2.90679	3.51111	3.41747	1.32724	1.67822	2.30127
H1.2	Mean Diff.	95.00% CI of diff.	Below threshold?	Summary	Adjusted P Value		Il10rα	Mean Diff.	95.00% CI of diff.	Below threshold?	Summary	Adjusted P Value
WT SVF vs. H1.2AKO SVF	-0.1394	-0.6802 to 0.4013	No	ns	0.841		WT SVF vs. H1.2AKO SVF	-0.001712	-0.8821 to 0.8787	No	ns	>0.9999
WT SVF vs. WT MA	-3.4	-3.941 to -2.860	Yes	****	<0.0001		WT SVF vs. WT MA	-2.275	-3.155 to -1.394	Yes	***	0.0002
H1.2AKO SVF vs. WT MA	-3.261	-3.802 to -2.720	Yes	****	<0.0001		H1.2AKO SVF vs. WT MA	-2.273	-3.153 to -1.393	Yes	***	0.0002
WT MA vs. H1.2AKO MA	4.224	3.683 to 4.764	Yes	****	<0.0001		WT MA vs. H1.2AKO MA	1.51	0.6291 to 2.390	Yes	**	0.0026
Fig 4l

## Sheet: Fig.5
Fig. 5a								-cre vs. +cre
	-cre			+cre				P value	P value Summary
H1.2	1.002	1.1802	0.9682	0.38681	0.28923	0.329313		0.00321731	**
Fig. 5b
Fig. 5c								-cre vs. +cre
	-cre			+cre				P value	P value Summary
Adipoq	1.00486	1.0087	0.993781	0.97843	1.06594	0.904693		0.717779	ns
Fabp4	1.0558	0.970184	0.976255	1.03299	0.932923	0.96884		0.605895	ns
Pparγ	1.00963	1.01771	0.973215	1.06461	0.978887	1.14221		0.319961	ns
C/EBPa	1.06548	0.966271	0.972992	1.07475	0.967947	0.868742		0.675882	ns
C/EBPb	0.991579	1.05468	0.956144	0.953497	0.977589	0.795426		0.247497	ns
Fig. 5d								-cre vs. +cre
	-cre			+cre				P value	P value Summary
Ucp1	0.942347	1.11677	0.950218	2.39551	2.03402	2.39302		0.00296811	**
Dio2	0.910247	1.05983	1.03658	1.7098	1.95048	2.24674		0.0180709	*
Cidea	0.961816	0.969514	1.07239	1.51869	1.26079	1.44626		0.0196213	*
Cidec	1.06548	0.966271	0.972992	1.07475	0.967947	0.868742		0.675882	ns
Cox8b	1.06696	0.98214	0.95429	1.49848	1.63241	1.5016		0.000843827	**
Fig. 5e								-cre vs. +cre
	-cre			+cre				P value	P value Summary
Pparα	1.33469	0.74924	1.01431	2.39247	2.31418	2.0216		0.00613684	**
Acox1	1.07699	0.928517	1.0841	1.48864	1.56266	1.26138		0.0270661	*
Acsl1	1.21293	0.824448	1.09089	2.12211	2.38254	2.11184		0.00169272	**
Cpt1a	1.12545	0.816885	1.10611	0.877816	0.907205	0.732297		0.214327	ns
Cpt1b	1.11188	0.899378	0.952638	2.36198	2.40661	1.92386		0.007393	**
Fig. 5f
Fig. 5g
	-cre			+cre			-cre+Iso			+cre+Iso
Il10rα	1	1.02598	1.04608	0.529242	0.67315	0.521894	1.52595	1.35869	1.87315	0.673453	0.5204	0.62739
Il10rα	Mean Diff.	95.00% CI of diff.	Below threshold?	Summary	Adjusted P Value
-cre vs. +cre	0.4493	0.07298 to 0.8255	Yes	*	0.0211
-cre vs. -cre+Iso	-0.5619	-0.9382 to -0.1856	Yes	**	0.006
-cre vs. +cre+Iso	0.4169	0.04066 to 0.7932	Yes	*	0.0308
+cre vs. -cre+Iso	-1.011	-1.387 to -0.6349	Yes	***	0.0001
+cre vs. +cre+Iso	-0.03232	-0.4086 to 0.3440	No	ns	0.9922
-cre+Iso vs. +cre+Iso	0.9788	0.6026 to 1.355	Yes	***	0.0002
Fig. 5h
Fig. 5i
	-cre+Il10-0ng/ml			-cre+Il10-50ng/ml			-cre+Il10-100ng/ml			+cre+Il10-0ng/ml			+cre+Il10-50ng/ml			+cre+Il10-100ng/ml
H1.2	0.926832	1.11095	0.957178	0.957823	0.926802	0.978562	0.957842	0.85723	0.852541	0.08347	0.09147	0.101835	0.09342	0.07234	0.12442	0.1234	0.134	0.0832
Il10rα	0.870896	1.24634	0.9158	1.06981	2.34161	1.5769	1.27324	1.6696	2.06981	0.482703	0.522561	0.50802	0.55	0.627785	0.510982	0.65366	0.726837	0.5394
Ucp1	0.856832	1.21095	0.985718	0.651425	0.529342	0.609529	0.351423	0.499147	0.451369	1.6091	1.76891	1.86952	1.52911	1.67902	1.48758	1.28593	1.54571	1.46921
Dio2	1.07973	1.12714	0.861691	0.614254	0.629342	0.659529	0.651423	0.599147	0.561369	1.55892	1.57924	1.68293	1.46892	1.47896	1.37902	1.37061	1.49002	1.4952
Cidea	0.924452	1.13027	0.957053	0.865537	0.799171	0.880666	0.739957	0.7874	0.697625	1.5792	1.30963	1.43965	1.38695	1.20463	1.29487	1.18274	1.20794	1.27534
Cox8b	1.00765	1.18783	0.890836	0.7072	0.577143	0.64842	0.6783	0.73255	0.7874	1.69702	1.20629	1.75413	1.24785	1.10829	1.58962	1.58012	1.23893	1.19074
H1.2	Mean Diff.	95.00% CI of diff.	Below threshold?	Summary	Adjusted P Value		Il10rα	Mean Diff.	95.00% CI of diff.	Below threshold?	Summary	Adjusted P Value
-cre+Il10-0ng/ml vs. -cre+Il10-50ng/ml	0.04392	-0.09525 to 0.1831	No	ns	0.8879		-cre+Il10-0ng/ml vs. -cre+Il10-50ng/ml	-0.6518	-1.536 to 0.2323	No	ns	0.2056
-cre+Il10-0ng/ml vs. -cre+Il10-100ng/ml	0.1091	-0.03006 to 0.2483	No	ns	0.1621		-cre+Il10-0ng/ml vs. -cre+Il10-100ng/ml	-0.6599	-1.544 to 0.2242	No	ns	0.1964
-cre+Il10-0ng/ml vs. +cre+Il10-0ng/ml	0.9061	0.7669 to 1.045	Yes	****	<0.0001		-cre+Il10-0ng/ml vs. +cre+Il10-0ng/ml	0.8577	0.7185 to 0.9968	Yes	*	0.0433
+cre+Il10-0ng/ml vs. +cre+Il10-50ng/ml	-0.004468	-0.1436 to 0.1347	No	ns	>0.9999		+cre+Il10-0ng/ml vs. +cre+Il10-50ng/ml	-0.05849	-0.9425 to 0.8256	No	ns	>0.9999
+cre+Il10-0ng/ml vs. +cre+Il10-100ng/ml	-0.02127	-0.1604 to 0.1179	No	ns	0.9946		+cre+Il10-0ng/ml vs. +cre+Il10-100ng/ml	-0.1355	-1.020 to 0.7485	No	ns	0.9945
Ucp1	Mean Diff.	95.00% CI of diff.	Below threshold?	Summary	Adjusted P Value		Dio2	Mean Diff.	95.00% CI of diff.	Below threshold?	Summary	Adjusted P Value
-cre+Il10-0ng/ml vs. -cre+Il10-50ng/ml	0.4211	0.09108 to 0.7511	Yes	*	0.0105		-cre+Il10-0ng/ml vs. -cre+Il10-50ng/ml	0.3885	0.1789 to 0.5981	Yes	***	0.0005
-cre+Il10-0ng/ml vs. -cre+Il10-100ng/ml	0.5839	0.2539 to 0.9138	Yes	***	0.0007		-cre+Il10-0ng/ml vs. -cre+Il10-100ng/ml	0.4189	0.2093 to 0.6285	Yes	***	0.0002
-cre+Il10-0ng/ml vs. +cre+Il10-0ng/ml	-0.7313	-1.061 to -0.4014	Yes	****	<0.0001		-cre+Il10-0ng/ml vs. +cre+Il10-0ng/ml	-0.5842	-0.7938 to -0.3746	Yes	****	<0.0001
+cre+Il10-0ng/ml vs. +cre+Il10-50ng/ml	0.1839	-0.1460 to 0.5139	No	ns	0.4609		+cre+Il10-0ng/ml vs. +cre+Il10-50ng/ml	0.1647	-0.04485 to 0.3743	No	ns	0.1604
+cre+Il10-0ng/ml vs. +cre+Il10-100ng/ml	0.3156	-0.01443 to 0.6455	No	ns	0.0639		+cre+Il10-0ng/ml vs. +cre+Il10-100ng/ml	0.1551	-0.05450 to 0.3647	No	ns	0.2028
Cidea	Mean Diff.	95.00% CI of diff.	Below threshold?	Summary	Adjusted P Value		Cox8b	Mean Diff.	95.00% CI of diff.	Below threshold?	Summary	Adjusted P Value
-cre+Il10-0ng/ml vs. -cre+Il10-50ng/ml	0.1555	-0.08181 to 0.3927	No	ns	0.3045		-cre+Il10-0ng/ml vs. -cre+Il10-50ng/ml	-0.5825	-1.116 to -0.04942	Yes	*	0.0296
-cre+Il10-0ng/ml vs. -cre+Il10-100ng/ml	0.2623	0.02499 to 0.4995	Yes	*	0.0276		-cre+Il10-0ng/ml vs. -cre+Il10-100ng/ml	-0.6038	-1.137 to -0.07076	Yes	*	0.0236
-cre+Il10-0ng/ml vs. +cre+Il10-0ng/ml	-0.4389	-0.6762 to -0.2016	Yes	***	0.0005		-cre+Il10-0ng/ml vs. +cre+Il10-0ng/ml	-0.5237	-1.057 to 0.009376	No	ns	0.0552
+cre+Il10-0ng/ml vs. +cre+Il10-50ng/ml	0.1473	-0.08993 to 0.3846	No	ns	0.3547		+cre+Il10-0ng/ml vs. +cre+Il10-50ng/ml	0.2372	-0.2959 to 0.7703	No	ns	0.6737
+cre+Il10-0ng/ml vs. +cre+Il10-100ng/ml	0.2208	-0.01646 to 0.4581	No	ns	0.0737		+cre+Il10-0ng/ml vs. +cre+Il10-100ng/ml	0.2159	-0.3172 to 0.7490	No	ns	0.7483
Fig. 5j
Fig. 5k								H1.2KO vs.H1.2KO+IL10Ra
	AAV-Vehicle+Il10-0ng/ml			AAV-Il10ra+Il10-0ng/ml				P value	P value Summary
Il10rα	1.09851	0.936891	0.964607	27.318	31.0771	29.3083		0.00144652	**
Fig. 5l
	AAV-Vehicle+Il10-0ng/ml			AAV-Vehicle+Il10-50ng/ml			AAV-Vehicle+Il10-100ng/ml			AAV-Il10ra+Il10-0ng/ml			AAV-Il10ra+Il10-50ng/ml			AAV-Il10ra+Il10-100ng/ml
Ucp1	0.807954	1.33485	0.857198	0.969617	1.3722	0.746451	1.16836	1.14941	0.900655	0.436542	0.465593	0.438342	0.268145	0.259477	0.251958	0.14523	0.120241	0.181271
Dio2	0.887915	1.02263	1.08945	0.896443	1.0326	0.81693	1.08846	1.29261	0.786894	0.56225	0.695096	0.5814	0.344395	0.377892	0.30773	0.30773	0.340197	0.307945
Ucp1	Mean Diff.	95.00% CI of diff.	Below threshold?	Summary	Adjusted P Value		Dio2	Mean Diff.	95.00% CI of diff.	Below threshold?	Summary	Adjusted P Value
AAV-Vehicle+Il10-0ng/ml vs. AAV-Vehicle+Il10-50ng/ml	-0.02942	-0.4724 to 0.4136	No	ns	0.9997		AAV-Vehicle+Il10-0ng/ml vs. AAV-Vehicle+Il10-50ng/ml	0.08467	-0.2180 to 0.3874	No	ns	0.8793
AAV-Vehicle+Il10-0ng/ml vs. AAV-Vehicle+Il10-100ng/ml	-0.07281	-0.5158 to 0.3702	No	ns	0.9839		AAV-Vehicle+Il10-0ng/ml vs. AAV-Vehicle+Il10-100ng/ml	-0.05599	-0.3587 to 0.2467	No	ns	0.9737
AAV-Il10ra+Il10-0ng/ml vs. AAV-Vehicle+Il10-0ng/ml	-0.6567	-1.100 to -0.2137	Yes	**	0.0043		AAV-Il10ra+Il10-0ng/ml vs. AAV-Vehicle+Il10-0ng/ml	-0.3871	-0.6834 to -0.09073	Yes	*	0.0104
AAV-Il10ra+Il10-0ng/ml vs. AAV-Il10ra+Il10-50ng/ml	-0.1355	-0.2686 to -0.002518	Yes	*	0.0467		AAV-Il10ra+Il10-0ng/ml vs. AAV-Il10ra+Il10-50ng/ml	0.2696	-0.02677 to 0.5659	Yes	*	0.0451
AAV-Il10ra+Il10-0ng/ml vs. AAV-Il10ra+Il10-100ng/ml	0.187	0.1305 to 0.2434	Yes	**	0.0019		AAV-Il10ra+Il10-0ng/ml vs. AAV-Il10ra+Il10-100ng/ml	0.5826	0.07091 to 1.094	Yes	*	0.0228
AAV-Il10ra+Il10-50ng/ml vs. AAV-Il10ra+Il10-100ng/ml	0.626	0.1143 to 1.138	Yes	*	0.0141		AAV-Il10ra+Il10-50ng/ml vs. AAV-Il10ra+Il10-100ng/ml	0.02472	-0.3184 to 0.3678	No	ns	0.9999
Fig. 5m

## Sheet: Fig.6
Fig.6b
	WT+AAV-Vehicle					H1.2AKO+AAV-Vehicle					WT+AAV-Il10rα					H1.2AKO+AAV-Il10rα
Il10rα	0.860353	1.16231	1.10823	0.921893	1.07825	0.609628	0.792784	0.580122	0.647129	0.58412	4.16697	11.1425	5.98612	8.7812	9.6723	9.61728	9.80828	10.5735	8.9823	6.96123
Tukey's multiple comparisons test	95.00% CI of diff.	Below threshold?	Summary	Adjusted P Value
WT+AAV-Vehicle vs. H1.2AKO+AAV-Vehicle	-2.463 to 3.230	Yes	****	<0.0001
WT+AAV-Vehicle vs. WT+AAV-Il10rα	-9.770 to -4.077	Yes	****	<0.0001
WT+AAV-Il10rα vs. H1.2AKO+AAV-Il10rα	-4.086 to 1.608	No	ns	0.6088
Fig.6c
Fig.6d
Fig.6e
Fig.6f
	WT+AAV-Vehicle					H1.2AKO+AAV-Vehicle					WT+AAV-Il10rα					H1.2AKO+AAV-Il10rα
Ucp1	1.19127	0.939441	0.89023	1.12413	1.07785	2.3	1.68	4.0491	1.60281	2.78921	0.546767	0.558267	0.679129	0.689691	0.48912	0.59268	0.565737	0.41927	0.6862	0.62843
Dio2	1.11227	0.899067	1.10823	0.967521	0.976712	1.57789	1.85223	1.68692	1.78923	2.3923	0.726334	0.61442	0.613792	0.72134	0.66123	0.71729	0.584205	0.69723	0.5023	0.49723
Cidea	1.18921	0.840896	0.990721	1.21297	0.942139	1.867	1.67834	1.7923	2.31038	1.8923	0.6169	0.7123	0.5234	0.412342	0.756412	0.63572	0.835	0.78923	0.82573	0.679283
Cidec	1.14831	0.872363	0.768212	0.978623	1.25222	1.23	1.342	1.13894	1.5862	1.10325	1.12516	0.886996	0.779123	0.967521	0.81689	0.74532	0.9623	0.76123	0.668123	0.97523
Cox8b	0.858804	1.28645	0.974	0.765461	1.18263	2.62879	1.96346	1.73038	2.20743	1.86523	0.578612	0.717176	0.457213	0.682134	0.619374	0.49523	0.791246	0.64128	0.58921	0.63924
Ucp1	Mean Diff.	95.00% CI of diff.	Below threshold?	Summary	Adjusted P Value		Dio2	Mean Diff.	95.00% CI of diff.	Below threshold?	Summary	Adjusted P Value
WT+AAV-Vehicle vs. H1.2AKO+AAV-Vehicle	-1.44	-2.359 to -0.5199	Yes	**	0.0019		WT+AAV-Vehicle vs. H1.2AKO+AAV-Vehicle	-0.847	-1.163 to -0.5307	Yes	****	<0.0001
WT+AAV-Vehicle vs. WT+AAV-Il10rα	0.452	-0.4678 to 1.372	No	ns	0.5137		WT+AAV-Vehicle vs. WT+AAV-Il10rα	0.3453	0.02903 to 0.6616	Yes	*	0.03
WT+AAV-Vehicle vs. H1.2AKO+AAV-Il10rα	0.4661	-0.4536 to 1.386	No	ns	0.4885		WT+AAV-Vehicle vs. H1.2AKO+AAV-Il10rα	0.4131	0.09680 to 0.7294	Yes	**	0.0088
H1.2AKO+AAV-Vehicle vs. WT+AAV-Il10rα	1.892	0.9719 to 2.811	Yes	***	0.0001		H1.2AKO+AAV-Vehicle vs. WT+AAV-Il10rα	1.192	0.8760 to 1.509	Yes	****	<0.0001
H1.2AKO+AAV-Vehicle vs. H1.2AKO+AAV-Il10rα	1.906	0.9860 to 2.826	Yes	***	0.0001		H1.2AKO+AAV-Vehicle vs. H1.2AKO+AAV-Il10rα	1.26	0.9438 to 1.576	Yes	****	<0.0001
WT+AAV-Il10rα vs. H1.2AKO+AAV-Il10rα	0.01413	-0.9056 to 0.9339	No	ns	>0.9999		WT+AAV-Il10rα vs. H1.2AKO+AAV-Il10rα	0.06777	-0.2485 to 0.3841	No	ns	0.9264
Cidea	Mean Diff.	95.00% CI of diff.	Below threshold?	Summary	Adjusted P Value		Cidec	Mean Diff.	95.00% CI of diff.	Below threshold?	Summary	Adjusted P Value
WT+AAV-Vehicle vs. H1.2AKO+AAV-Vehicle	-0.8729	-1.189 to -0.5568	Yes	****	<0.0001		WT+AAV-Vehicle vs. H1.2AKO+AAV-Vehicle	-0.2761	-0.5828 to 0.03050	No	ns	0.0833
WT+AAV-Vehicle vs. WT+AAV-Il10rα	0.4309	0.1148 to 0.7470	Yes	**	0.0051		WT+AAV-Vehicle vs. WT+AAV-Il10rα	0.08881	-0.2178 to 0.3954	No	ns	0.8401
WT+AAV-Vehicle vs. H1.2AKO+AAV-Il10rα	0.2822	-0.03387 to 0.5983	No	ns	0.0952		WT+AAV-Vehicle vs. H1.2AKO+AAV-Il10rα	0.1815	-0.1251 to 0.4881	No	ns	0.3588
H1.2AKO+AAV-Vehicle vs. WT+AAV-Il10rα	1.304	0.9877 to 1.620	Yes	****	<0.0001		H1.2AKO+AAV-Vehicle vs. WT+AAV-Il10rα	0.3649	0.05831 to 0.6716	Yes	*	0.0171
H1.2AKO+AAV-Vehicle vs. H1.2AKO+AAV-Il10rα	1.155	0.8390 to 1.471	Yes	****	<0.0001		H1.2AKO+AAV-Vehicle vs. H1.2AKO+AAV-Il10rα	0.4576	0.1510 to 0.7643	Yes	**	0.003
WT+AAV-Il10rα vs. H1.2AKO+AAV-Il10rα	-0.1487	-0.4648 to 0.1673	No	ns	0.6903		WT+AAV-Il10rα vs. H1.2AKO+AAV-Il10rα	0.0927	-0.2139 to 0.3993	No	ns	0.8226
Cox8b	Mean Diff.	95.00% CI of diff.	Below threshold?	Summary	Adjusted P Value
WT+AAV-Vehicle vs. H1.2AKO+AAV-Vehicle	-1.066	-1.464 to -0.6669	Yes	****	<0.0001
WT+AAV-Vehicle vs. WT+AAV-Il10rα	0.4026	0.003919 to 0.8012	Yes	*	0.0474
WT+AAV-Vehicle vs. H1.2AKO+AAV-Il10rα	0.3822	-0.01642 to 0.7809	No	ns	0.0626
H1.2AKO+AAV-Vehicle vs. WT+AAV-Il10rα	1.468	1.070 to 1.867	Yes	****	<0.0001
H1.2AKO+AAV-Vehicle vs. H1.2AKO+AAV-Il10rα	1.448	1.049 to 1.846	Yes	****	<0.0001
WT+AAV-Il10rα vs. H1.2AKO+AAV-Il10rα	-0.02034	-0.4190 to 0.3783	No	ns	0.9988
Fig.6g

## Sheet: Fig.7
Fig. 7a	WT				H1.2AKO
18-week BW	30.9	27.1	27.2	29.2	25	24.8	26.8	25.7	27.1
	P value	P value Summary
WT vs. H1.2AKO	0.0488273	*
	WT				H1.2AKO
28-week BW	31.6	30.4	31.6	31.9	30.6	28.9	29.6	29.1	29.6
	P value	P value Summary
WT vs. H1.2AKO	0.0053849	**
Fig 7b	WT				H1.2AKO
Fat	1.28	1.81	1.61	1.728	1.18	0.85	1.4	0.88	1.22
Lean	24.45	24.81	23.23	22.88	22.23	21.99	21.89	21.22	20.91
WT vs. H1.2AKO	P value	P value Summary
Fat	0.0165058	*
Lean	0.0102657	*
Fig 7c
	WT				H1.2AKO
liver	0.059016	0.048845	0.04932	0.049213	0.048869	0.046405	0.051747	0.05645	0.052716
	P value	P value Summary
WT vs. H1.2AKO	0.908662	n.s.
	WT				H1.2AKO
eWAT	0.01281	0.015651	0.01421	0.01948	0.012327	0.008533	0.0115	0.009653	0.013787
iWAT	0.010373	0.011615	0.01104	0.012	0.011634	0.007602	0.009537	0.007914	0.011054
BAT	0.003937	0.003201	0.003335	0.003103	0.002559	0.002426	0.003223	0.003113	0.002595
WT vs. H1.2AKO	P value	P value Summary
eWAT	0.0478761	*
iWAT	0.106258	ns
BAT	0.0453517	*
Fig 7d
Fig 7e
	WT			H1.2AKO
eWAT	2277.9	2599.52	1955.84	1141.12	1320.05	1617.02
eWAT	P value	P value Summary
WT vs. H1.2AKO	0.0193727	*
	WT			H1.2AKO
iWAT	1078.69	756.95	857	377.552	428	587.89
iWAT	P value	P value Summary
WT vs. H1.2AKO	0.0247254	*
Fig 7f
	WT				H1.2AKO
Light	3030.59	3590.83	2867.6	3248.66	3409.41	4009.24	3556.07	3937.32	4154.2
Dark	3296.52	3806.88	3220.9	3611.88	3790.22	4280.78	3854.49	4273.51	4503.38
WT vs. H1.2AKO	P value	P value Summary
Light	0.0218652	*
Dark	0.0119256	*
Fig 7g
	WT				H1.2AKO
Light	13.9792	15.3832	12.5998	13.8418	15.084	18.2205	15.8398	18.0662	18.9844
Dark	16.4487	17.9024	15.2696	17.7405	19.1973	21.6736	19.6223	21.3311	22.7568
WT vs. H1.2AKO	P value	P value Summary
Light	0.0104375	*
Dark	0.00281314	**
Fig 7h
GTT	WT				H1.2AKO
0	133.2	122.4	124.2	126	95.4	93.6	90	86.4	109.8
15	354.6	401.4	426.6	340.2	349	286.2	288	275.4	354.6
30	268.2	283.8	327.6	333	295.2	214.2	250.2	239.4	284.4
60	210.6	210.6	275.4	223.2	230.4	196.2	207	199.8	210.6
90	185.4	176.4	207	178.2	190.8	140.4	174.6	190.8	180
120	176.4	162	171	138.6	174.6	140.4	156.6	158.4	154.8
WT vs. H1.2AKO	P value	P value Summary
0	0.00042624	**
15	0.0353428	*
30	0.0728438	ns
60	0.272109	ns
90	0.359207	ns
120	0.633065	ns
GTT	WT				H1.2AKO
AUC	1515.75	1482.75	1743.25	1536.75	1518.75	1223.25	1356.75	1347.75	1456.75
	P value	P value Summary
WT vs. H1.2AKO	0.0482913	*
Fig 7i
ITT	WT				H1.2AKO
0	169.2	167.4	180	163.8	153	147.6	165.6	158.4	147.6
15	154.8	162	165.6	147.6	142.2	111.6	147.6	138.6	135
30	144	153	153	138.6	117	84.6	120.6	129.6	111.6
45	129.6	135	140.4	124.2	104.4	82.8	97.2	102.6	93.6
60	133.2	138.6	153	136.8	108	90	104.4	97.2	102.6
90	156.6	145.8	162	147.6	113.4	95.4	118.8	118.8	109.8
120	185.4	153	171	149.4	133.2	118.8	122.4	127.8	126
WT vs. H1.2AKO	P value	P value Summary
0	0.0155783	*
15	0.0203859	*
30	0.00737073	**
45	0.000218878	**
60	0.000361755	**
90	0.000170326	**
120	0.0146753	*
ITT	WT				H1.2AKO
AUC	1009.5	988.5	1061.25	951.75	801.75	664.5	804	801	761.25
	P value	P value Summary
WT vs. H1.2AKO	0.000272707	**
Fig 7j
	WT				H1.2AKO
Fasn	1.6285	0.9288	1.0122	0.6532	0.1858	0.3005	0.8612	0.1756	0.36568
Acaca	0.8882	0.6694	1.5977	1.0526	0.161	0.1481	0.149	0.1069	0.4247
Acly	1.0692	0.7272	1.2384	1.0385	0.2765	0.199	0.5002	0.3684	0.247
Pgc1α	1.07023	0.858912	1.1229	1.07892	2.78963	2.35981	1.7823	2.68923	1.85273
Acox1	0.89752	0.74812	1.39693	1.18065	2.37912	1.5792	1.802	1.56972	1.963
Pparα	1.3257	0.968923	0.857823	0.96412	1.7902	1.68023	2.0732	2.31796	2.4692
Ucp1	1.10792	0.792633	1.07923	1.1259	3.07986	4.57012	2.90871	2.5701	2.5802
Dio2	1.08092	0.85782	1.28962	0.72334	2.3802	3.97	2.10906	2.17902	2.43802
Cidea	0.697852	1.10733	0.79723	1.28935	1.89023	1.6802	2.097	1.58002	1.96239
WT vs. H1.2AKO	P value	P value Summary
Fasn	0.0365053	*
Acaca	0.0187948	*
Acly	0.00292106	**
Pgc1α	0.00267296	**
Acox1	0.00638104	**
Pparα	0.000869329	**
Ucp1	0.00388548	**
Dio2	0.00671383	**
Cidea	0.00244463	**
Fig 7k

## Sheet: Fig.8
Fig 8b	WT				H1.2AKO
BW	26.3	24.3	24.2	29.6	27	27.8	27.8	23.9	26.4	30
	P value	P value Summary
WT vs. H1.2AKO	0.513955	ns
Fig 8d
	WT				H1.2AKO
eWAT	0.012072	0.015284	0.017496	0.014159	0.012559	0.015604	0.011277	0.011134	0.012712	0.010507
iWAT	0.014483	0.013691	0.012	0.013034	0.011196	0.012737	0.013892	0.010724	0.012337	0.008957
BAT	0.005433	0.004222	0.003632	0.003432	0.002552	0.003147	0.002442	0.002623	0.002561	0.002013
WT vs. H1.2AKO	P value	P value Summary
eWAT	0.124169	ns
iWAT	0.0960442	ns
BAT	0.0306165	*
Fig 8e
	WT				H1.2AKO
Liver	0.047373	0.047909	0.050198	0.043784	0.046189	0.045831	0.046414	0.049908	0.042761	0.041553
WT vs. H1.2AKO	P value	P value Summary
Liver	0.331036	ns
Fig 8f
eWAT	WT				H1..2AKO
Average area	1521.22	1430.91	1567.3	1645.21	1539.55	1356.44	1472.59	1323.63	1628.99	1419.39
WT vs. H1.2AKO	P value	P value Summary
Average area	0.230804	ns
iWAT	WT				H1..2AKO
Average area	721.22	730.91	667.3	845.21	669.55	556.44	572.59	563.63	828.99	719.39
WT vs. H1.2AKO	P value	P value Summary
Average area	0.162903	ns
Fig 8g
	WT				H1.2AKO
H1.2	1.08338	1.07307	1.07811	0.95033	0.217127	0.046183	0.012882	0.317648	0.2414	0.009562
Fasn	0.784312	1.10458	0.956333	1.35869	0.929483	0.90815	1.17683	1.35812	0.871767	1.11227
Acaca	0.941581	1.00434	0.807341	1.17718	0.940456	0.815214	0.915931	0.889423	0.87748	0.925465
Acly	0.953629	0.888535	0.877518	1.3449	0.95172	0.93473	0.810792	1.21462	1.12936	1.00312
Acox1	1.28054	0.945894	1.18583	0.895738	0.957727	0.756153	0.896111	0.77795	1.49666	0.71898
Pparα	0.910828	0.753276	0.960096	1.31808	0.863538	0.735731	0.77876	1.17019	0.755891	0.955367
Ucp1	1.40137	0.815343	0.962236	0.929886	0.938867	1.47535	0.9265	0.700764	1.37449	1.31143
Dio2	1.02827	0.834745	0.866921	1.16353	1.37391	1.15516	1.12097	0.8523	1.24019	1.20853
Cidea	0.831766	0.995562	0.798437	1.16482	0.731155	0.93896	1.20018	0.852895	0.741362	1.37102
WT vs. H1.2AKO	P value	P value Summary
H1.2	9.91037e-07	**
Fasn	0.955386	ns
Acaca	0.33565	ns
Acly	0.947296	ns
Acox1	0.369491	ns
Pparα	0.463048	ns
Ucp1	0.616335	ns
Dio2	0.117341	ns
Cidea	0.858484	ns

## Sheet: Fig.9
Fig 9a
	NC				HFD
iWAT	0.549903	2.01257	0.530436	1.54034	2.28994	8.37511	7.92997	2.5
BAT	1.22116	0.658041	1.07047	1.16252	4.40228	3.39462	2.80549	4.06217
NC vs HFD	P value	P value Summary
iWAT	0.0430758	*
BAT	0.00276772	**
Fig 9b
Fig 9c
	Normal					Obese
H1.2(WB)	0.567889	1.00144	2.02173	1.03823	0.370719	2.17947	3.43093	1.22188	4.18804	1.97606	2.40984	1.21693
Normal vs. obese	P value	P value Summary
H1.2(WB)	0.0218675	*
Fig 9d
	Normal																	Obese
H1.2	1.05273	1.45311	1.4683	1.46626	0.969386	1.34924	1.0001	1	0.432911	1.56606	1	0.543798	1.09744	1.20509	0.5378	1.48159	0.597555	1.75703	4.91289	5.92902	1.92138	2.95096	2.21168	4.77786	2.3	2.07504	4.82063	2.14525	1.93073
Normal vs. obese	P value	P value Summary
H1.2	0.00055558	**
Fig 9e
H1.2	1.05273	1.45311	1.4683	1.46626	0.969386	1.34924	1	1	0.432911	1.56606	1	0.543798	1.09744	1.20509	0.5378	1.48159	0.597555	1.75703	4.91289	5.92902	1.92138	2.95096	2.21168	4.77786	2.3	2.07504	4.82063	2.14525	1.93073
BMI	21.09	19.31	20.96	20.96	21.22	21.22	21.22	21.43	19.31	22.77	21.3	20.55	21.43	21.71	18.71	22.84	18.73	28.06	34.2	32.8	28.2	31.3	30.1	32.8	31.7	31.9	30.1	30.2	28.2
Fig 9f	WT						H1.2AKO
BW	45	46.2	38.8	36.8	34.8	38.5	31	40.5	29.3	34.6	36.2
	P value	P value Summary
WT vs. H1.2AKO	0.046	*
Fig 9g	WT						H1.2AKO
Fat	16.23	17.75	10.28	10.64	7.68	11.33	4.3	7.6784	3.91	8.01	10.2
Lean	24.94	25.22	19.2	19.49	20.6	20.57	21.77	26.69	23.81	22.15	22.19
WT vs. H1.2AKO	P value	P value Summary
Fat	0.0217042	*
Lean	0.278365	ns
Fig 9h
	WT						H1.2AKO
Light	3307.25	3372.25	3207.75	3015	2864.25	2813	3712	3922	3979	4058	3605
Dark	3120.34	3753.37	3462.06	3191.7	3592.86	3307.2	3665.69	4231.6	4134.57	4377.85	4491.25
WT vs. H1.2AKO	P value	P value Summary
Light	0.000218869	**
Dark	0.00250507	**
Fig 9i
Fig 9j
GTT	WT				H1.2AKO
0	120.6	124.2	111.6	104.4	100.8	91.8	98	97.2	101.2
15	426.6	441	435.6	349.2	329.4	349.2	304.2	327.6	323.3
30	484.2	428.4	381.6	367.2	302.4	351	313.2	320.4	356.2
60	442.8	336.6	352.8	342	232.2	300.6	207	246.6	252.4
90	264.6	302.4	271.8	246.6	172.8	199.8	158.4	176.4	200.4
120	208.8	259.2	225	169.2	160.2	201.6	145.8	169.2	167.9
WT vs. H1.2AKO	P value	P value Summary
0	0.0233439	*
15	0.0221667	*
30	0.0385289	*
60	0.00863682	**
90	0.000922885	**
120	0.0821844	ns
GTT	WT				H1.2AKO
AUC	2349	2235.75	2112.75	1915.5	1503	1770	1416.75	1560	1651.42
WT vs. H1.2AKO	P value	P value Summary
AUC	0.00291023	**
Fig 9k
ITT	WT				H1.2AKO
0	169.2	185.4	180	163.8	153	158.4	149.4	147.6	121.68
15	162	172.8	169.2	156.6	133.2	145.8	138.6	131.4	110.52
30	147.6	160.2	153	145.8	109.8	120.6	129.6	111.6	94.32
45	140.4	145.8	149.4	142.2	90	104.4	102.6	93.6	78.12
60	133.2	145.8	149.4	136.8	82.8	95.4	97.2	102.6	75.6
90	156.6	145.8	162	147.6	95.4	118.8	118.8	117	90
120	180	153	171	149.4	127.8	131.4	129.6	133.2	104.4
WT vs. H1.2AKO	P value	P value Summary
0	0.00948219	**
15	0.00254626	**
30	0.00120452	**
45	0.000129227	**
60	9.28371e-05	**
90	0.000722392	**
120	0.00597817	**
ITT	WT				H1.2AKO
AUC	1023	1029	1067.25	980.25	710.25	801.75	798.75	776.25	761.25
	P value	P value Summary
WT vs. H1.2AKO	0.000115968	**
Fig 9l
	WT						H1.2AKO
Fasn	1.6285	0.9288	1.0122	0.6532	1.19722	0.867821	0.3005	0.6612	0.3756	0.36568	0.1858
Acaca	0.8882	0.6694	1.5977	1.0526	0.8672	1.1972	0.1481	0.249	0.3069	0.4247	0.561
Acly	1.0692	0.7272	1.2384	1.0385	1.2192	0.792	0.599	0.5002	0.3684	0.247	0.2765
Pgc1α	1.07023	0.858912	1.1229	1.07892	1.38294	0.7512	2.35981	2.7823	2.38923	1.85273	2.18963
Acox1	0.89752	0.74812	1.39693	1.18065	1.1893	1.2983	1.7792	1.802	1.86972	1.963	2.37912
Pparα	1.3257	0.968923	0.857823	0.96412	0.757821	1.2673	1.78023	2.0732	2.51796	2.1692	1.6902
Ucp1	1.10792	0.792633	1.07923	1.1259	1.2783	0.66802	3.57012	2.90871	2.4817	2.5802	3.07986
Dio2	1.08092	0.85782	1.28962	0.72334	1.1072	0.97512	3.07	1.90906	2.17902	2.43802	1.5728
Cidea	0.697852	1.10733	0.79723	1.28935	1.1923	0.89682	1.4802	1.5781	1.792	1.96239	1.89023
WT vs. H1.2AKO	P value	P value Summary
Fasn	0.00300909	**
Acaca	0.0018063	**
Acly	0.000357478	**
Pgc1α	0.00021617	**
Acox1	0.000368173	**
Pparα	0.000651637	**
Ucp1	0.000134053	**
Dio2	0.00631211	**
Cidea	0.000336978	**
Fig 9m

## Sheet: Fig.10
Fig 10b	WT+AAV-Vehicle					H1.2AKO+AAV-Vehicle					H1.2AKO+AAV-Il10rα
Il10rα	0.865857	1.06526	1.28628	0.939653	0.897013		0.537748	0.705132	0.616487	0.634684		4.19345	6.87123	6.07406	5.61721
	P value	P value Summary
WT+AAV-Vehicle vs. H1.2AKO+AAV-Vehicle	0.00464221	**
H1.2AKO+AAV-Vehicle vs. H1.2AKO+AAV-Il10rα	0.00281202	##
Fig 10c
	WT+AAV-Vehicle					H1.2AKO+AAV-Vehicle				H1.2AKO+AAV-Il10rα
BW	27.8	28.4	31.2	29.6	30.8	25.6	27.4	26.8	27.7	29.5	29	28.1	27.6
	P value	P value Summary
WT+AAV-Vehicle vs. H1.2AKO+AAV-Vehicle	0.013256	*
H1.2AKO+AAV-Vehicle vs. H1.2AKO+AAV-Il10rα	0.0382991	#
Fig 10d
	WT+AAV-Vehicle					H1.2AKO+AAV-Vehicle				H1.2AKO+AAV-Il10rα
Fat	1.72	0.72	1.07	1.03	1.71	0.69	0.76	0.76	0.72	0.95	1.13	0.99	1.11
Lean	21.69	21.12	20.48	22.48	19.21	18.75	17.74	19.74	19.77	19.36	21.51	20.92	19.1
Fat	P value	P value Summary		Lean	P value	P value Summary
WT+AAV-Vehicle vs. H1.2AKO+AAV-Vehicle	0.04	*		WT+AAV-Vehicle vs. H1.2AKO+AAV-Vehicle	0.0843824	ns
H1.2AKO+AAV-Vehicle vs. H1.2AKO+AAV-Il10rα	0.0115381	#		H1.2AKO+AAV-Vehicle vs. H1.2AKO+AAV-Il10rα	0.22285	ns
Fig 10e
	WT+AAV-Vehicle					H1.2AKO+AAV-Vehicle				H1.2AKO+AAV-Il10rα
eWAT	0.3836	0.4258	0.3402	0.397	0.335	0.323	0.3074	0.3293	0.3261	0.4077	0.3386	0.3501	0.3493
iWAT	0.2488	0.2537	0.268	0.2948	0.2716	0.2452	0.248	0.2343	0.2203	0.297	0.2908	0.2547	0.2715
BAT	0.0582	0.0554	0.0581	0.0872	0.0693	0.0458	0.0526	0.0438	0.0548	0.0561	0.0764	0.0564	0.0561
eWAT	P value	P value Summary		iWAT	P value	P value Summary		BAT	P value	P value Summary
WT+AAV-Vehicle vs. H1.2AKO+AAV-Vehicle	0.0309991	*		WT+AAV-Vehicle vs. H1.2AKO+AAV-Vehicle	0.0209276	*		WT+AAV-Vehicle vs. H1.2AKO+AAV-Vehicle	0.0480049	*
H1.2AKO+AAV-Vehicle vs. H1.2AKO+AAV-Il10rα	0.0788086	ns		H1.2AKO+AAV-Vehicle vs. H1.2AKO+AAV-Il10rα	0.0144083	#		H1.2AKO+AAV-Vehicle vs. H1.2AKO+AAV-Il10rα	0.0949359	ns
Fig 10f	WT+AAV-Vehicle					H1.2AKO+AAV-Vehicle				H1.2AKO+AAV-Il10rα
NFBG	181.8	205.2	201.6	165.6	185.4	155.2	153	154.8	158.2	174.6	158.8	192.4	168.6
	P value	P value Summary
WT+AAV-Vehicle vs. H1.2AKO+AAV-Vehicle	0.00977489	**
H1.2AKO+AAV-Vehicle vs. H1.2AKO+AAV-Il10rα	0.0794026	ns
Fig 10g
GTT	WT+AAV-Vehicle					H1.2AKO+AAV-Vehicle				H1.2AKO+AAV-Il10rα
0	111.6	126	151.2	136.8	131.4	104.4	95.4	109.8	109.8	129.6	111.6	124.2	127.8
15	336.6	383.4	403.2	378	387	311.4	302.4	322.2	289.8	387	412.2	322.2	354.6
30	282.6	327.6	302.4	273.6	298.8	241.2	219.6	257.4	219.6	297	309.6	234	257.4
60	226.8	230.4	264.6	203.4	246.6	187.2	196.2	210.6	203.4	244.8	237.6	181.8	212.4
90	185.4	172.8	196.2	160.2	185.4	154.8	163.8	167.4	172.8	194.4	176.4	149.4	156.6
120	171	153	167.4	160.2	135	142.2	163.8	160.2	135	142.2	163.8	151.2	156.6
GTT 0	P value	P value Summary		GTT 15	P value	P value Summary		GTT 30	P value	P value Summary
WT+AAV-Vehicle vs. H1.2AKO+AAV-Vehicle	0.0113602	*		WT+AAV-Vehicle vs. H1.2AKO+AAV-Vehicle	0.0012743	**		WT+AAV-Vehicle vs. H1.2AKO+Vehicle	0.00209265	**
H1.2AKO+AAV-Vehicle vs. H1.2AKO+AAV-Il10rα	0.0137077	#		H1.2AKO+AAV-Vehicle vs. H1.2AKO+AAV-Il10rα	0.0429453	#		H1.2AKO+AAV-Vehicle vs. H1.2AKO+AAV-Il10rα	0.104222	ns
GTT 60	P value	P value Summary		GTT 90	P value	P value Summary		GTT 120	P value	P value Summary
WT+AAV-Vehicle vs. H1.2AKO+AAV-Vehicle	0.0233267	*		WT+AAV-Vehicle vs. H1.2AKO+AAV-Vehicle	0.0766396	ns		WT+AAV-Vehicle vs. H1.2AKO+AAV-Vehicle	0.482338	ns
H1.2AKO+AAV-Vehicle vs. H1.2AKO+AAV-Il10rα	0.264932	ns		H1.2AKO+AAV-Vehicle vs. H1.2AKO+AAV-Il10rα	0.700249	ns		H1.2AKO+AAV-Vehicle vs. H1.2AKO+AAV-Il10rα	0.719698	ns
	WT+AAV-Vehicle					H1.2AKO+AAV-Vehicle				H1.2AKO+AAV-Il10rα
AUC	1509.75	1581	1684.5	1453.5	1583.25	1293	1302.75	1399.5	1301.25	1603.5	1603.5	1396.75	1416
	P value	P value Summary
WT+AAV-Vehicle vs. H1.2AKO+AAV-Vehicle	0.00166285	**
H1.2AKO+AAV-Vehicle vs. H1.2AKO+AAV-Il10rα	0.0424901	#
Fig 10h
ITT	WT+AAV-Vehicle					H1.2AKO+AAV-Vehicle				H1.2AKO+AAV-Il10rα
0	165.6	162	183.6	163.8	172.8	144	140.4	154.8	158.4	162	165.6	153	174.6
15	144	136.8	151.2	135	145.8	124.2	122.4	135	131.4	136.8	140.4	142.2	147.6
30	120.6	115.2	129.6	109.8	122.4	108	109.8	113.4	99	117	115.2	111.6	120.6
45	104.4	99	111.6	91.8	102.6	86.4	77.4	82.8	84.6	100.8	95.4	99	91.8
60	113.4	117	126	104.4	111.6	99	88.2	95.4	93.6	109.8	102.6	113.4	106.2
90	126	131.4	136.8	122.4	129.6	115.2	109.8	104.4	106.2	129.6	118.8	135	124.2
120	147.6	153	162	131.4	154.8	124.2	126	113.4	113.4	142.2	140.4	140.4	151.2
ITT 0	P value	P value Summary		ITT 15	P value	P value Summary		ITT 30	P value	P value Summary
WT+AAV-Vehicle vs. H1.2AKO+AAV-Vehicle	0.0114631	*		WT+AAV-Vehicle vs. H1.2AKO+AAV-Vehicle	0.0118062	*		WT+AAV-Vehicle vs. H1.2AKO+AAV-Vehicle	0.0336226	*
H1.2AKO+AAV-Vehicle vs. H1.2AKO+AAV-Il10rα	0.0590704	ns		H1.2AKO+AAV-Vehicle vs. H1.2AKO+AAV-Il10rα	0.0125506	#		H1.2AKO+AAV-Vehicle vs. H1.2AKO+AAV-Il10rα	0.0633871	ns
ITT 45	P value	P value Summary		ITT 60	P value	P value Summary		ITT 90	P value	P value Summary
WT+AAV-Vehicle vs. H1.2AKO+AAV-Vehicle	0.00204822	**		WT+AAV-Vehicle vs. H1.2AKO+AAV-Vehicle	0.00224653	**		WT+AAV-Vehicle vs. H1.2AKO+AAV-Vehicle	0.000592816	**
H1.2AKO+AAV-Vehicle vs. H1.2AKO+AAV-Il10rα	0.00244021	##		H1.2AKO+AAV-Vehicle vs. H1.2AKO+AAV-Il10rα	0.00503427	##		H1.2AKO+AAV-Vehicle vs. H1.2AKO+AAV-Il10rα	0.00701156	##
ITT 120	P value	P value Summary
WT+AAV-Vehicle vs. H1.2AKO+AAV-Vehicle	0.00196544	**
H1.2AKO+AAV-Vehicle vs. H1.2AKO+AAV-Il10rα	0.00160248	##
ITT	WT+AAV-Vehicle					H1.2AKO+AAV-Vehicle				H1.2AKO+AAV-Il10rα
AUC	851.25	852.75	792.75	815.25	865.5	717	744.75	714.75	728.25	834.75	804.75	841.5	838.5
	P value	P value Summary
WT+AAV-Vehicle vs. H1.2AKO+AAV-Vehicle	0.000426698	**
H1.2AKO+AAV-Vehicle vs. H1.2AKO+AAV-Il10rα	9.98503e-05	##
Fig 10i
	WT+AAV-Vehicle					H1.2AKO +AAV-Vehicle				H1.2AKO+AAV-Il10rα
Light	3190.82	3079.16	3249.79	3265.34	3186.36	3425.39	3585.82	3338.84	3595.36	3124.11	3179.02	3058.05	3234.61
Dark	3731.42	3355.33	3680.43	3530.42	3671.93	4068.05	3934.27	4108.24	3810.71	3766.02	3733.55	3795.71	3638.32
Light	P value	P value Summary		Dark	P value	P value Summary
WT+AAV-Vehicle vs. H1.2AKO+AAV-Vehicle	0.0108695	*		WT+AAV-Vehicle vs. H1.2AKO+AAV-Vehicle	0.00526581	**
H1.2AKO+AAV-Vehicle vs. H1.2AKO+AAV-Il10rα	0.00603664	##		H1.2AKO+AAV-Vehicle vs. H1.2AKO+AAV-Il10rα	0.0267983	#
Fig 10j
	WT+AAV-Vehicle				H1.2AKO+AAV-Vehicle				H1.2AKO+AAV-Il10ra
Light	16.0321	14.6571	15.5232	16.825	17.4732	18.0536	17.7036	17.0179	14.8375	15.0357	15.8446	16.8054
Dark	17.8382	17.4554	16.9546	18.6291	19.5964	19.04	20.5145	20.1982	18.7873	18.3018	19.0191	18.2
Light	P value	P value Summary		Dark	P value	P value Summary
WT+AAV-Vehicle vs. H1.2AKO+AAV-Vehicle	0.020544	*		WT+AAV-Vehicle vs. H1.2AKO+AAV-Vehicle	0.00462719	**
H1.2AKO+AAV-Vehicle vs. H1.2AKO+AAV-Il10rα	0.0153256	#		H1.2AKO+AAV-Vehicle vs. H1.2AKO+AAV-Il10rα	0.0219147	#
Fig 10k
Fig 10l	WT+AAV-Vehicle					H1.2AKO+AAV-Vehicle				H1.2AKO+AAV-Il10rα
Ucp1	0.946714	1.0367	0.958384	1.23368	0.8953	4.11103	4.154	3.25795	3.7417	1.23381	0.93762	1.901	2.28012
Dio2	0.906699	1.14911	0.889132	1.19762	1.28761	2.14677	2.30839	2.5802	2.24329	1.21097	1.19975	1.70783	1.6022
Cidea	0.957127	0.98	0.971173	1.12662	1.18319	1.25864	1.24559	1.008	0.972	0.910172	1.01111	1.22095	1.53368
Cox8b	1.07023	0.858912	1.1229	1.07892	0.7512	2.35981	2.7823	2.38923	1.85273	1.86344	0.936381	1.38823	1.224
Pgc1a	0.89752	0.94812	0.992468	1.18065	1.1893	1.7792	1.802	1.86972	1.963	1.28628	0.939653	1.39701	1.06526
Ppara	1.1257	0.968923	0.857823	0.995394	1.2673	1.78023	2.0732	2.51796	2.1692	0.86344	0.936381	1.24329	1.21097
Cpt1b	1.10792	0.892633	0.97923	1.1359	1.10279	2.57012	1.87087	2.4817	2.2802	1.422	1.24	1.354	1.124
Ucp1	P value	P value Summary		Dio2	P value	P value Summary		Cidea	P value	P value Summary		Cox8b	P value	P value Summary
WT+AAV-Vehicle vs. H1.2AKO+AAV-Vehicle	0.00044591	**		WT+AAV-Vehicle vs. H1.2AKO+AAV-Vehicle	3.57572e-05	**		WT+AAV-Vehicle vs. H1.2AKO+AAV-Vehicle	0.0617165	ns		WT+AAV-Vehicle vs. H1.2AKO+Vehicle	0.00287171	**
H1.2AKO+Vehicle vs. H1.2AKO+Il10rα	0.00150308	##		H1.2AKO+Vehicle vs. H1.2AKO+Il10rα	0.0020965	##		H1.2AKO+AAV-Vehicle vs. H1.2AKO+AAV-Il10rα	0.153786	ns		H1.2AKO+AAV-Vehicle vs. H1.2AKO+AAV-Il10rα	0.0107011	#
Pgc1a	P value	P value Summary		Ppara	P value	P value Summary		Cpt1b	P value	P value Summary
WT+AAV-Vehicle vs. H1.2AKO+AAV-Vehicle	1.53255e-05	**		WT+AAV-Vehicle vs. H1.2AKO+AAV-Vehicle	0.00226023	**		WT+AAV-Vehicle vs. H1.2AKO+AAV-Vehicle	0.00244198	**
H1.2AKO+AAV-Vehicle vs. H1.2AKO+AAV-Il10rα	0.00386919	##		H1.2AKO+Vehicle vs. H1.2AKO+Il10rα	0.00182522	##		H1.2AKO+AAV-Vehicle vs. H1.2AKO+AAV-Il10rα	0.00374987	##

[truncated: 13 more sheets: Fig. S1, Fig. S2, Fig. S3, Fig. S4, Fig. S5, Fig. S6, Fig.S7, Fig. S8, Fig. S9, Fig.S10, Fig. S12, Fig. S13, Fig. S14]
